# Supplementary material for: Diels–Alder Adducts from Maytenus chiapensis
Source: Int J Mol Sci. 2026 Apr 7;27(7):3318. doi: 10.3390/ijms27073318 (PMC13073600; doi:10.3390/ijms27073318)
Supplement: Supplementary file 1 [file ijms-27-03318-s001.zip]

Archive with 1 entries (1 files):
- ijms-4197506-supplementary.pdf
